# Supplementary material for: A novel antioxidant peptide from black soybean [Glycine max (L.) Merr.] with verified MPO interaction and multi-scale antioxidant activity
Source: Front Nutr. 2025 Oct 21;12:1649684. doi: 10.3389/fnut.2025.1649684 (PMC12583094; doi:10.3389/fnut.2025.1649684)
Supplement: Supplementary file 1 [file Table_1.XLSX]

## Sheet: Sheet1
Peptide Sequence	Molecular Weight(Da)	Length(AA)
EPFYVLPEFM	1271.52	10
FPYNVDKYPP	1239.41	10
VYKKVFLKLP	1234.63	10
EAENYAMPCW	1213.37	10
VVYSRFNMVP	1211.47	10
PVMLYFLTEP	1209.5	10
VTGWFMTPNK	1180.42	10
KNKCLFNPDP	1175.4	10
PPKHKKKKAL	1174.53	10
LPGLWLLGLW	1167.52	10
VYSYACTDVF	1167.32	10
PLAVLLKLLW	1165.58	10
LPAAVMLHQW	1165.46	10
VHHCCNDKGF	1159.35	10
VTEFCYDSVP	1159.3	10
VFLLTLPTFP	1147.46	10
VTCRLQCDLP	1147.42	10
VHVMSTLFLP	1143.45	10
LPALVWKFAP	1141.45	10
PLLFPKPEVP	1136.43	10
LPLLEKPEVP	1134.42	10
VTVSYQVEPL	1134.33	10
PLLLMLVMGF	1133.57	10
VPRVDQPLLP	1133.39	10
VHVTKFGMLP	1128.44	10
VYGEDDFSVP	1127.19	10
TLSVYCSLLK	1126.42	10
VTTLFKSPHP	1126.35	10
FGLMLPYSVP	1123.41	10
VHLVLLFALP	1121.48	10
VTCKKALLPF	1119.47	10
VFLLSLPLAF	1119.45	10
VFAKLLPLAF	1118.46	10
APLMFAWNAP	1117.35	10
TGLFHVPMLP	1111.41	10
VPDPFLPVMP	1111.39	10
PVVEMNNVLP	1111.36	10
VPDLMVGHDE	1111.27	10
ESGLAVYEFP	1111.24	10
EGGFYFVPPP	1109.27	10
VPGWDDDSAF	1108.14	10
PLLVMEVPLP	1107.46	10
PLLVMPVKLP	1106.52	10
EDPLVKVPLP	1106.36	10
VTSCYMSAFP	1105.31	10
VTGYKKHVAP	1099.33	10
EALVHTYGLP	1099.29	10
VSFTNMNSTP	1097.23	10
VYALVLLVGF	1093.42	10
FVKTAVLLTT	1092.38	10
VHVLPFGLLP	1091.41	10
MLGKNFLVAP	1089.4	10
LPGLYFAVLP	1089.38	10
VHLGHPLLGF	1089.36	10
VTTLEFLGLP	1089.34	10
LPAVYSVELP	1087.31	10
VPLGCAMFFP	1081.39	10
FSVHALTPLP	1081.31	10
LPNAFKTPPP	1081.3	10
EVTLPKKAPP	1079.33	10
EVPLTLDPVP	1079.29	10
EWGLDAVKGT	1075.22	10
VSVTFTTLTP	1065.26	10
VTCDDMEGVP	1065.21	10
VAFLTVAFVP	1063.33	10
VTLMSAPTFP	1063.3	10
VTDTDVPFAP	1061.17	10
TSVENGNPFP	1061.14	10
VTLKSFVVAP	1060.33	10
VYVPASKSLP	1060.28	10
VADLMSVVLL	1059.37	10
VEGLMPLCTP	1059.35	10
EVATLLLGFP	1059.31	10
VTTKTTALKP	1059.3	10
FGPVEPLCTP	1059.28	10
VEGNKFLGVP	1059.27	10
ETLWKAASGP	1059.21	10
TGSHFDEGLP	1059.13	10
EVPEAPAKAF	1058.21	10
VPLAFTLLAL	1057.38	10
PVSDMPDVTP	1057.2	10
FGLLPLDALP	1055.32	10
VTKKASMPPP	1055.32	10
FLPAVLDALP	1055.31	10
VAFLPLAEVP	1055.31	10
VSLDLAVELP	1055.27	10
VSLEVLPDAL	1055.27	10
VSLDLPLDAL	1055.27	10
VTNGRLDALP	1055.23	10
VPTPMSPDLP	1053.26	10
APLLLTVVLL	1051.43	10
FAAHVPLEAP	1051.23	10
VSGPSPVYFP	1049.21	10
KPGLKVVPLP	1047.39	10
VVVPEVPVLP	1047.34	10
VPLDVMCTGL	1047.34	10
VYGTTPVVLP	1045.28	10
VPKVVPPVLP	1044.38	10
EELLGVVVSV	1043.27	10
LPGEGLHVLP	1031.27	10
VPDFGPVCTP	1031.22	10
VFGLVVLVSP	1029.33	10
MVAPDTSVPL	1029.24	10
ETGLAHAAFL	1029.19	10
VPSVMVVSLP	1027.32	10
VSVPTTLTLP	1027.26	10
VPSETCPTPP	1027.18	10
TPLAMKVGLP	1026.34	10
VPGKMVSLVP	1026.34	10
VTLAKMVPAP	1026.33	10
PLAVMTAQVP	1026.29	10
VVVTVSLNVP	1026.28	10
VFGPLRAAVP	1026.27	10
VSVPKGFPVP	1026.27	10
VPSVTKSVLP	1026.27	10
VTKSPVSVLP	1026.27	10
VPSKTVVTVP	1026.27	10
VTPFAKVPAP	1026.26	10
DTSAHVGLLL	1025.21	10
VFGPLSSATF	1025.19	10
ENPLLGAVVL	1024.27	10
PLLTSVLALP	1023.32	10
VSARVKGPLP	1023.27	10
VNLLAKPGLP	1021.31	10
VSPKVPPLSP	1020.26	10
VKPGKAATVF	1017.26	10
VSGCYHAALP	1017.2	10
GPKLLPVPVP	1016.33	10
FAAFAVHGVP	1015.2	10
VTLPPGGYLP	1013.24	10
VTGYSAAFTP	1013.13	10
MPALLLGSNP	1012.27	10
VHLSGIFLP	982.23	9
PVVYEITP	917.092	8
EAQENDLP	914.942	8
EVKPLSHP	906.072	8
LPIESHLP	905.092	8
KAHLLVAF	898.143	8
PIMVPVGKG	897.18	9
VVHILGFL	897.173	8
VPNHFNAP	895.003	8
PFIVLHPG	879.102	8
VHLGPDIP	847.013	8
PVAAVIKF	844.082	8
VTSMLSSI	837.023	8
DSSEPVGF	836.862	8
PIGTIGFK	832.043	8
VTTLSVPL	829.033	8
IPLIVAQA	824.062	8
PRPGPPVP	815.982	8
VILPVSSP	811.013	8
ILIILIL	810.185	7
PIAPVVIT	809.043	8
PLANMVF	790.995	7
KTASGNTP	774.842	8
PVAPPPSP	760.893	8
EHNHKP	760.827	6
SYKLVF	755.928	6
LPKGGGLL	753.982	8
DFGGASVT	752.793	8
SVSTQDL	748.805	7
PTNGAALP	739.842	8
IPEFIL	730.928	6
IPFILK	729.987	6
VEHFTP	728.817	6
PIVPVAN	708.875	7
THIVSF	702.827	6
ILIILL	697.018	6
ILILIL	697.018	6
LILIIL	697.018	6
LILLLL	697.018	6
IPLILK	695.977	6
LPLILK	695.977	6
IAYVVM	694.908	6
TMIVMP	690.938	6
WVPGTK	686.827	6
IIILVI	682.987	6
LIIIVL	682.987	6
LLIIVL	682.987	6
PFPLLP	682.878	6
LLNGAPP	680.825	7
LLISHP	678.857	6
IPKGNF	674.817	6
LSHYR	674.77	5
EMVVPP	670.837	6
PIMLPP	666.898	6
VHPCPL	664.847	6
LSMTPI	660.847	6
DLIDW	660.74	5
VPSSSAL	659.745	7
VPAMQL	657.847	6
HSLKTA	655.768	6
IPLGHI	648.837	6
LPLHGI	648.837	6
VHSTTT	644.697	6
TLKWP	643.8	5
EPTSLP	642.717	6
IFDVF	639.76	5
YRAKT	637.74	5
CGVIVF	636.837	6
FGNAKT	636.717	6
LRHLP	634.8	5
FLGVSI	634.798	6
FGNNSP	634.658	6
ILYLL	633.86	5
FGLSLP	632.778	6
EWSLP	630.71	5
TLSVLP	628.788	6
WQAQP	628.7	5
IPISTP	626.768	6
VDLAIP	626.768	6
VFDPF	623.71	5
VVPPLP	620.808	6
WADDL	618.65	5
TVAEAE	618.648	6
WSLVN	617.72	5
LVSAVE	616.727	6
QQIDL	615.71	5
DTPLGI	614.717	6
VHATST	614.668	6
PIERP	610.72	5
STASVF	610.668	6
PILVAP	608.798	6
KTFVN	607.72	5
DVILF	605.75	5
KGPFGT	605.707	6
NVILF	604.77	5
KTTKK	604.76	5
FDPLI	603.73	5
PVMAW	602.76	5
VPAFGL	602.747	6
IPLIF	601.81	5
LPLLF	601.81	5
FPEPL	601.71	5
ERLSP	600.68	5
TTPADP	600.628	6
ELKIP	598.76	5
EGIAPL	598.717	6
FPDAF	595.65	5
TIPFI	589.75	5
TLPFL	589.75	5
KCKLP	587.8	5
VPIFL	587.78	5
EITLL	587.74	5
PLFLP	585.76	5
DRAPK	585.66	5
RSLLP	584.73	5
LPAIAT	584.727	6
PVEQI	584.69	5
QIDIP	584.69	5
IILIL	583.85	5
ILIIL	583.85	5
LILII	583.85	5
EILIP	583.75	5
ELLIP	583.75	5
QNLIP	583.71	5
EIHGE	583.62	5
IPLQI	582.77	5
PIGLAL	582.768	6
IPAIAV	582.758	6
LPALAV	582.758	6
VLALAP	582.758	6
PISGIP	582.717	6
LPQEP	582.67	5
VHGRL	580.71	5
FGLLM	579.78	5
TFTVL	579.71	5
AIKFP	574.73	5
VPLVF	573.75	5
VIEIT	573.71	5
PTFLP	573.7	5
TPVKK	571.73	5
QRDGP	571.6	5
KHTGK	569.68	5
KPAGTP	569.668	6
QAFGF	568.64	5
VEGAGH	568.607	6
IILLP	567.8	5
ILIIP	567.8	5
ILPLI	567.8	5
IPIIL	567.8	5
LIILP	567.8	5
LIPLI	567.8	5
LLPIL	567.8	5
LLPLL	567.8	5
LPLII	567.8	5
PILIL	567.8	5
PLILI	567.8	5
PLLLI	567.8	5
MAAIY	567.71	5
IPEIP	567.7	5
IPSHL	565.69	5
LPSHI	565.69	5
VYVW	565.683	4
YLRI	563.712	4
ITPSF	563.66	5
VTPFT	563.66	5
KITTT	562.68	5
TTKLT	562.68	5
VAIIF	561.74	5
TRTGK	561.65	5
VQAMI	560.73	5
IQPGF	560.67	5
VSELI	559.68	5
IDVVN	558.65	5
LDVVN	558.65	5
KVRR	557.702	4
TLLDP	557.66	5
EAEIP	557.61	5
DIVPI	555.69	5
DVLIP	555.69	5
VIDIP	555.69	5
VIDLP	555.69	5
VPDLL	555.69	5
DGHNN	555.52	5
GVIIGP	554.717	6
VVGAPL	554.707	6
IPLVI	553.77	5
IPVIL	553.77	5
IVIPI	553.77	5
LPLVL	553.77	5
LVIPI	553.77	5
VILLP	553.77	5
VILPL	553.77	5
VLIPL	553.77	5
VLLPI	553.77	5
VHTVV	553.68	5
LPDIP	553.67	5
VPEIP	553.67	5
AFGIF	553.67	5
HRKI	552.692	4
PINLP	552.69	5
VAPGPL	552.688	6
IPIIP	551.75	5
TVVHP	551.66	5
VHLSP	551.66	5
ISIGY	551.66	5
SHPPI	549.64	5
VLDGF	549.64	5
VADFV	549.63	5
MDLGD	549.61	5
EESW	549.543	4
DTEGK	548.56	5
TLITT	547.67	5
HVPVP	547.67	5
VYGLP	547.67	5
RYLP	547.663	4
VTGSGK	547.628	6
VTISE	547.62	5
MWPN	546.653	4
PVGFQ	546.64	5
FGIPI	545.7	5
FPGLI	545.7	5
DIVSI	545.65	5
VAGWN	545.61	5
DIIAL	543.68	5
DLLAI	543.68	5
TTIIP	543.68	5
TTLIP	543.68	5
LVAIK	542.74	5
LVALK	542.74	5
VDGRP	542.6	5
VLVVL	541.76	5
ISPII	541.71	5
LSPIL	541.71	5
PVAQK	541.66	5
EALLP	541.66	5
DIASH	541.57	5
LAQIP	540.68	5
PIALQ	540.68	5
VVVGAP	540.678	6
RRPL	540.673	4
HLGIT	539.66	5
VHAIT	539.65	5
HVKR	538.663	4
EFFP	538.602	4
VIGHL	537.69	5
THAPI	537.63	5
TIRF	535.653	4
PAHLP	533.64	5
SLKVS	532.65	5
VTVLT	531.67	5
EILGT	531.63	5
DITAL	531.62	5
ITADI	531.62	5
WVNI	530.643	4
ENRL	530.592	4
RGADI	530.59	5
TQPGE	530.55	5
IGPMI	529.72	5
LPGMI	529.72	5
SIVVI	529.7	5
TLIIA	529.7	5
VIVSI	529.7	5
DLGIL	529.66	5
TVTIP	529.65	5
VADLI	529.65	5
VTTIP	529.65	5
FGPPL	529.65	5
PLDW	529.602	4
ASAGGAP	529.555	7
EVADP	529.55	5
CIFF	528.683	4
LIGNL	528.68	5
IHIF	528.673	4
VAARI	528.66	5
PLAKT	528.66	5
RAPAD	528.56	5
VALII	527.73	5
ISVPI	527.68	5
LSVPL	527.68	5
VVTLP	527.68	5
EGLPL	527.64	5
LPADI	527.63	5
LPADL	527.63	5
VEPAL	527.63	5
KDHE	527.543	4
VSKPP	526.64	5
IPLLA	525.71	5
LPIIA	525.71	5
LPILA	525.71	5
PALIL	525.71	5
IPSLP	525.66	5
PLSIP	525.66	5
LVHGT	525.63	5
DLMF	524.643	4
VYFP	524.622	4
VPIVP	523.69	5
VVPLP	523.69	5
VHGVI	523.66	5
LHAAI	523.65	5
FGLST	523.6	5
ISASF	523.59	5
YMPL	522.673	4
KFTQ	522.612	4
VVTCT	521.65	5
PVGHI	521.64	5
PRHI	521.633	4
RVFT	521.622	4
FNEL	521.582	4
FKQP	518.622	4
KSGEP	516.56	5
VALTL	515.67	5
VTALI	515.67	5
TLWP	515.622	4
VISTP	515.62	5
AANQL	515.58	5
WVNP	514.592	4
VIGIL	513.71	5
VLGII	513.71	5
VIAVI	513.7	5
VPWI	513.653	4
APTII	513.65	5
LTAPL	513.65	5
TAIIP	513.65	5
TLIAP	513.65	5
TLPAL	513.65	5
VSLVP	513.65	5
VSVPI	513.65	5
ERIP	513.602	4
VDAPI	513.6	5
FHLP	512.622	4
VANLP	512.62	5
VPANL	512.62	5
QQHT	512.543	4
IPGLL	511.69	5
LLGPL	511.69	5
IAVLP	511.68	5
IVALP	511.68	5
LPVAL	511.68	5
VIAIP	511.68	5
VLALP	511.68	5
VLAPL	511.68	5
MPPAP	511.64	5
WPLP	511.632	4
EPGLP	511.59	5
MPYT	510.613	4
IHLK	509.673	4
LHKL	509.673	4
ALIPP	509.66	5
PAIPI	509.66	5
PAPIL	509.66	5
PLAIP	509.66	5
ALGHL	509.63	5
VIAHA	509.62	5
WGFT	509.572	4
LMVF	508.692	4
PFVF	508.623	4
DFDL	508.533	4
DIDF	508.533	4
MPGGF	507.62	5
AAHIP	507.6	5
FAGLT	507.6	5
FTGAL	507.6	5
TGALF	507.6	5
SHHK	507.562	4
MIFP	506.673	4
VYII	506.663	4
GRFK	506.613	4
DLFL	506.613	4
DLIF	506.613	4
SACNL	506.59	5
ARIF	505.623	4
MLEN	505.603	4
VSPGF	505.58	5
MIKN	504.663	4
EMIL	504.663	4
EPIF	504.592	4
IMALG	503.68	5
KRSN	503.562	4
KKVK	501.683	4
VMRP	501.652	4
KKLI	500.702	4
GKSPL	500.61	5
TGLIP	499.63	5
VPWV	499.623	4
PISSP	499.57	5
NPRN	499.533	4
MMAF	498.663	4
VPKR	498.632	4
VRAGP	498.59	5
VFSF	498.582	4
KSHQ	498.553	4
TGGAPP	498.548	6
IGVLP	497.66	5
LLGVP	497.66	5
PLGVL	497.66	5
VGLPL	497.66	5
VPGII	497.66	5
LRIP	497.652	4
RILP	497.652	4
RPLI	497.652	4
VAVLP	497.65	5
VLVAP	497.65	5
KHIT	497.613	4
QTHI	497.572	4
HASAL	497.56	5
DSGGY	497.47	5
KRPP	496.613	4
FIAF	496.613	4
DIHL	496.582	4
NVHQ	496.543	4
DSYL	496.522	4
PIGPI	495.64	5
VLPAP	495.63	5
HRSP	495.543	4
HILI	494.663	4
HLII	494.663	4
YCPI	494.623	4
MPTF	494.613	4
LSYI	494.603	4
KPHN	494.562	4
IKHP	493.623	4
QHIP	493.582	4
IHAGP	493.58	5
MASSV	493.58	5
ATVGF	493.57	5
DCAW	493.543	4
DRGF	493.522	4
MMVI	492.712	4
MVPF	492.642	4
VPMF	492.642	4
TILF	492.632	4
DVFL	492.582	4
PYTI	492.582	4
TYPI	492.582	4
VGIGF	491.61	5
RFVA	491.592	4
VRAF	491.592	4
EMGR	491.572	4
VYNP	491.553	4
VTATT	491.55	5
FATGP	491.55	5
KDET	491.502	4
EDQT	491.462	4
DPSSS	491.45	5
ILVF	490.663	4
VFIL	490.663	4
VLLF	490.663	4
EMVI	490.632	4
MIDI	490.632	4
VPYL	490.613	4
MHGF	490.592	4
DLPF	490.562	4
FDPL	490.562	4
IPDF	490.562	4
CAAII	489.65	5
GVALM	489.65	5
VLAMG	489.65	5
MPGW	489.603	4
ELTK	489.582	4
ITASV	489.58	5
APRF	489.572	4
MLIL	488.712	4
IIFP	488.642	4
RGSGL	488.56	5
DLKN	488.553	4
DELI	488.553	4
DINQ	488.512	4
DGANI	488.51	5
DIKL	487.613	4
WVSP	487.562	4
APSLT	487.56	5
ITASP	487.56	5
VSSVP	487.56	5
WKGP	486.582	4
GRPGT	486.54	5
FSHP	486.533	4
AIGLI	485.65	5
LAGII	485.65	5
IVVR	485.642	4
RVVL	485.642	4
ALVAI	485.64	5
ISGIP	485.6	5
LSGPI	485.6	5
LSGPL	485.6	5
VTGPI	485.6	5
RTPL	485.592	4
TRLP	485.592	4
WPAI	485.592	4
KQIP	484.613	4
VRGGP	484.57	5
LANAP	484.56	5
VGVLP	483.63	5
VVGIP	483.63	5
ALPAL	483.62	5
VVVAP	483.62	5
KHVT	483.582	4
HPVM	482.613	4
KAAPP	482.58	5
QAHK	482.553	4
ESTF	482.493	4
VHKV	481.613	4
PPRI	481.603	4
PDPGP	481.51	5
FVCI	480.642	4
MLAF	480.632	4
VYCP	480.592	4
MPSF	480.582	4
VSQF	479.543	4
DASST	479.44	5
IMCL	478.692	4
LMCI	478.692	4
FCPL	478.623	4
FSIL	478.603	4
LAYL	478.603	4
TVLF	478.603	4
VTFL	478.603	4
MDVN	477.543	4
QSPF	477.522	4
DVGST	477.48	5
ILMT	476.652	4
ITML	476.652	4
MLLT	476.652	4
VSNGT	476.5	5
QSSR	476.493	4
DETI	476.493	4
FVGGP	475.56	5
TVRT	475.553	4
WASI	475.553	4
PAAAF	475.54	5
EART	475.502	4
NDDI	475.462	4
FPVI	474.613	4
DMPI	474.582	4
NRSV	474.522	4
ETEP	474.473	4
NPMI	473.603	4
SVVGL	473.59	5
VRSI	473.582	4
VVRT	473.582	4
ISSAP	473.53	5
DPGSV	473.49	5
DLII	472.603	4
DLLL	472.603	4
LDLL	472.603	4
PIPF	472.592	4
RALN	472.553	4
VHAF	472.553	4
TGGAAP	472.507	6
EIDP	472.502	4
ILLGG	471.63	5
IPWG	471.572	4
RSPL	471.562	4
VASVP	471.56	5
KVPK	470.623	4
MACF	470.613	4
NKLP	470.582	4
IEPI	470.582	4
IHCP	468.592	4
DMGF	468.533	4
HAGNA	468.48	5
QCAF	467.553	4
TSGGF	467.49	5
FGMI	466.613	4
MLGF	466.613	4
ETAF	466.493	4
VAYN	465.512	4
VFCP	464.592	4
VPHL	464.582	4
APFM	464.582	4
VTVF	464.572	4
MQW	463.565	3
RMGT	463.562	4
VGAAF	463.54	5
VTMI	462.623	4
EITT	462.512	4
EESV	462.462	4
VPVF	460.582	4
VIET	460.543	4
QTIV	459.562	4
NNVN	459.473	4
MVLP	458.632	4
VMPI	458.632	4
DLVI	458.572	4
VLDL	458.572	4
RRK	458.565	3
GHVF	458.533	4
DIDP	458.473	4
DPVE	458.473	4
RIGL	457.592	4
VNII	457.592	4
VNLI	457.592	4
NDLP	457.493	4
DIIP	456.553	4
DLIP	456.553	4
DEPP	456.452	4
IPIN	455.572	4
LPNL	455.572	4
VIPGA	455.57	5
ALRP	455.562	4
QHAT	455.483	4
IPII	454.632	4
LLPL	454.632	4
LPLL	454.632	4
IPEP	454.533	4
DLAH	454.493	4
DTYG	454.442	4
GKHL	453.562	4
NACF	453.522	4
MMAT	452.592	4
CLAF	452.582	4
AHII	452.572	4
FSSI	452.512	4
EPAH	452.473	4
KHAP	451.533	4
FGDN	451.442	4
VSVF	450.543	4
DGFI	450.502	4
EVGF	450.502	4
ERF	450.495	3
VAGGF	449.52	5
KTTT	449.512	4
MDAN	449.483	4
DTSK	449.462	4
TLCI	448.603	4
IIGF	448.582	4
LGLF	448.582	4
VALF	448.572	4
VLFA	448.572	4
DVCL	448.553	4
PWF	448.525	3
PFSV	448.522	4
DTTI	448.483	4
DTTL	448.483	4
EPGF	448.483	4
KIST	447.543	4
DTVN	447.452	4
DAAAT	447.44	5
LCIV	446.632	4
IAMI	446.623	4
MLAI	446.623	4
ISMP	446.572	4
TEPT	446.462	4
DRR	445.475	3
TVLI	444.592	4
VVAR	443.553	4
NTLP	443.512	4
VVLI	442.623	4
MVPP	442.582	4
ITPL	442.572	4
TIIP	442.572	4
DDPP	442.423	4
KTPP	441.533	4
KHSA	441.493	4
SGAAH	441.45	5
VIIP	440.603	4
VLPI	440.603	4
VPLL	440.603	4
VHW	440.515	3
DSGY	440.413	4
NHGL	439.493	4
IPIP	438.582	4
HSVP	438.493	4
GKHP	437.512	4
MSSN	437.473	4
VTSM	436.533	4
EAAF	436.462	4
DTTT	436.423	4
DNST	435.392	4
MGMP	434.582	4
IGVF	434.553	4
VLFG	434.553	4
TTTL	434.502	4
VPGY	434.502	4
YRP	434.495	3
EVST	434.452	4
MKR	433.575	3
STVK	433.512	4
SVAGT	433.47	5
IGML	432.603	4
VAIM	432.592	4
VAML	432.592	4
LPCT	432.553	4
PICT	432.553	4
LSTI	432.533	4
TTVI	432.533	4
FPGI	432.533	4
PGFI	432.533	4
WDL	432.485	3
NGSR	432.442	4
DIGE	432.442	4
DPSD	432.382	4
TVGR	431.502	4
MAPL	430.572	4
IIW	430.565	3
DIAI	430.512	4
DLAI	430.512	4
EEGP	430.423	4
RVR	429.525	3
LIAI	428.592	4
LSIP	428.543	4
EPSP	428.442	4
YGST	426.433	4
IFF	425.535	3
PGRP	425.493	4
IPVP	424.553	4
VHGI	424.522	4
VLHG	424.522	4
EYN	424.415	3
NHGP	423.442	4
PPPL	422.533	4
GFSI	422.493	4
QQF	421.465	3
KSST	421.452	4
MGIT	420.543	4
AAFL	420.512	4
AAIF	420.512	4
AHPP	420.473	4
EVSS	420.423	4
KSDA	419.433	4
TGGAD	419.4	5
ICAL	418.572	4
MIGV	418.572	4
VGML	418.572	4
KGKS	418.502	4
VFGP	418.502	4
FRP	418.495	3
TGEL	418.462	4
TGQN	418.423	4
VDAD	418.402	4
QASL	417.473	4
GPMI	416.553	4
PGML	416.553	4
MAVP	416.543	4
VLW	416.535	3
LVVS	416.533	4
LGVE	416.493	4
DVAL	416.483	4
INGN	416.452	4
DVSP	416.433	4
EGDP	416.392	4
FHI	415.505	3
AVRA	415.493	4
SGRP	415.452	4
YSF	415.445	3
GIII	414.572	4
GLIL	414.572	4
LIGI	414.572	4
LLGL	414.572	4
VALL	414.562	4
PLW	414.515	3
IVSP	414.512	4
PVSL	414.512	4
KPLG	413.533	4
LAIP	412.543	4
PALL	412.543	4
SGSY	412.402	4
MMM	411.605	3
HKK	411.515	3
HAKG	411.473	4
AAHGG	411.43	5
LAHA	410.483	4
SSAF	410.423	4
DYL	409.445	3
MKM	408.585	3
VKY	408.505	3
TTST	408.413	4
YII	407.525	3
EFL	407.475	3
QGTC	407.462	4
VGMT	406.512	4
QYP	406.445	3
ESAT	406.392	4
KGCV	405.533	4
GTTK	405.462	4
EEE	405.365	3
CIGI	404.553	4
GCII	404.553	4
WSL	404.475	3
DLGT	404.433	4
DTGL	404.433	4
EAGE	404.382	4
TVAN	403.442	4
EGAQ	403.402	4
VGMP	402.522	4
MRP	402.515	3
VGDL	402.462	4
EAAL	402.452	4
DPAT	402.402	4
RIN	401.475	3
HVF	401.475	3
IAAQ	401.473	4
DPGN	401.382	4
VIGI	400.543	4
VAVI	400.533	4
EVGP	400.442	4
ERP	400.435	3
MCF	399.535	3
IMH	399.525	3
IGIP	398.522	4
LGLP	398.522	4
VAIP	398.512	4
DGAH	398.382	4
MTF	397.495	3
KNH	397.445	3
GQPP	397.442	4
PAPI	396.493	4
TYI	395.465	3
YLT	395.465	3
DYV	395.415	3
DGGF	394.392	4
MMI	393.575	3
DIF	393.445	3
VKF	392.505	3
VSST	392.413	4
FIL	391.525	3
LFL	391.525	3
YLP	391.475	3
MQN	391.455	3
ASGGT	391.39	5
MGAL	390.512	4
QFP	390.445	3
DGSL	390.402	4
CGNP	389.442	4
EEI	389.415	3
TVIG	388.483	4
AAMP	388.483	4
WAI	388.475	3
VASI	388.473	4
ESGP	388.382	4
QAGI	387.452	4
QAGL	387.452	4
LVR	386.505	3
RVL	386.505	3
LAAI	386.502	4
LTGP	386.462	4
TGLP	386.462	4
PEAA	386.402	4
MVH	385.495	3
AAQP	385.423	4
VLGP	384.493	4
RPL	384.485	3
VAVP	384.483	4
TGHA	384.402	4
DLH	383.415	3
NHGG	383.382	4
NHN	383.375	3
VHK	382.475	3
GPPL	382.473	4
PLGP	382.473	4
IHL	381.495	3
YSI	381.435	3
NFT	380.405	3
TFN	380.405	3
VMM	379.545	3
FLT	379.465	3
DFV	379.415	3
TAST	378.382	4
DGST	378.342	4
MPM	377.525	3
KKC	377.515	3
SLGT	376.423	4
ALSS	376.413	4
EGAT	376.373	4
DKD	376.365	3
DDQ	376.325	3
FLP	375.475	3
RSN	375.385	3
RCP	374.465	3
IGW	374.455	3
WGI	374.455	3
SRL	374.445	3
DKL	374.445	3
DIQ	374.405	3
NEI	374.405	3
DIAG	374.402	4
DGSP	374.353	4
DPGS	374.353	4
ELI	373.465	3
IIE	373.465	3
LLE	373.465	3
AGNI	373.423	4
AGNL	373.423	4
HAF	373.415	3
NGSP	373.373	4
LAGL	372.483	4
LGAL	372.483	4
PAW	372.425	3
CHL	371.475	3
GAQP	371.402	4
VVGP	370.462	4
RHG	368.405	3
IVH	367.465	3
TFT	367.405	3
NHP	366.385	3
SSSS	366.322	4
CML	365.525	3
FLS	365.435	3
SFL	365.435	3
EAF	365.385	3
QAF	364.405	3
GTST	364.363	4
MTL	363.485	3
CLK	362.505	3
QLC	362.465	3
TGGE	362.353	4
DAGT	362.342	4
KSK	361.445	3
FVP	361.445	3
EIT	361.405	3
ETI	361.405	3
QGGT	361.373	4
QTL	360.425	3
DNI	360.375	3
DRA	360.365	3
DLL	359.435	3
VEI	359.435	3
PFP	359.425	3
CHT	359.415	3
NLL	358.455	3
GAVL	358.452	4
VSGP	358.402	4
III	357.515	3
LIL	357.515	3
KNP	357.415	3
EPL	357.415	3
NAGP	357.373	4
LSH	355.405	3
VSF	351.405	3
KGF	350.425	3
TGSS	350.332	4
VTM	349.455	3
FIA	349.435	3
CEV	349.415	3
KTT	348.405	3
TGAT	348.363	4
GTGD	348.322	4
CIL	347.495	3
LLC	347.495	3
GKGS	347.382	4
LDT	347.375	3
GNGT	347.342	4
DVD	347.325	3
SGAL	346.392	4
QAE	346.345	3
SGSP	346.342	4
MVP	345.465	3
LTL	345.455	3
AAGGA	345.36	5
AANA	345.353	4
QTP	344.375	3
TAGP	344.373	4
VIL	343.485	3
DPL	343.385	3
NNP	343.345	3
QVP	342.405	3
LPI	341.465	3
PIL	341.465	3
PPGA	340.382	4
AHL	339.405	3
AFT	337.375	3
DGF	337.335	3
GIF	335.415	3
KGM	334.445	3
LMA	333.455	3
TLT	333.395	3
APF	333.385	3
EVS	333.345	3
KSV	332.405	3
SGGI	332.373	4
AGW	332.365	3
DAAG	332.312	4
CLP	331.445	3
ISI	331.425	3
LSI	331.425	3
VLT	331.425	3
KAN	331.375	3
VGR	330.395	3
LPT	329.405	3
NVP	328.375	3
AAAP	328.363	4
PIV	327.435	3
VLP	327.435	3
PNP	326.355	3
PLP	325.415	3
IGH	325.385	3
SKS	320.345	3
NST	320.305	3
VCV	319.435	3
CTP	319.385	3
TSI	319.365	3
DGE	319.275	3
SGGV	318.342	4
AAGT	318.332	4
DAN	318.285	3
VCP	317.415	3
SVI	317.395	3
SVL	317.395	3
GNK	317.355	3
SPGG	316.322	4
IAI	315.425	3
LAL	315.425	3
AGAP	314.342	4
VVP	313.405	3
VPP	311.385	3
AGY	309.325	3
ISS	305.335	3
GTGA	304.312	4
TAN	304.305	3
TNA	304.305	3
IIG	301.405	3
LGL	301.405	3
GQP	300.325	3
PAN	300.315	3
